# Supplementary material for: Protocol for enhancing Cas9 efficiency and fidelity through structure-guided phosphate-locking loop engineering
Source: STAR Protoc. 2026 Mar 25;7(2):104452. doi: 10.1016/j.xpro.2026.104452 (PMC13052146; doi:10.1016/j.xpro.2026.104452)
Supplement: Table S3. Relative editing efficiency of all 19 V1103 variants across three target sites, related to step 23 [file mmc2.xlsx]

## Sheet: Sheet1
Table S3. Relative editing efficiency of all 19 V1103 variants across three target sites, related to Step 23.
Sample	Aligned read counts	Modified read counts	Modified rate	Site
FrCas9_WT_1	7348846	3169689	0.4313	RNF2-T6
FrCas9_WT_2	6856727	2869388	0.4185	RNF2-T6
FrCas9_WT_3	8927662	4203765	0.4709	RNF2-T6
FrCas9_V1103P_1	3797017	332479	0.0876	RNF2-T6
FrCas9_V1103P_2	3071213	234205	0.0763	RNF2-T6
FrCas9_V1103P_3	4419861	385533	0.0872	RNF2-T6
FrCas9_V1103F_1	3566064	976913	0.2739	RNF2-T6
FrCas9_V1103F_2	3598630	1100301	0.3058	RNF2-T6
FrCas9_V1103F_3	4066356	1172504	0.2883	RNF2-T6
FrCas9_V1103Y_1	4032148	1236955	0.3068	RNF2-T6
FrCas9_V1103Y_2	4109758	1240754	0.3019	RNF2-T6
FrCas9_V1103Y_3	3932594	1073784	0.273	RNF2-T6
FrCas9_V1103W_1	3941928	1080135	0.274	RNF2-T6
FrCas9_V1103W_2	3706477	944834	0.2549	RNF2-T6
FrCas9_V1103W_3	836886	199314	0.2382	RNF2-T6
FrCas9_V1103H_1	3796660	1468006	0.3867	RNF2-T6
FrCas9_V1103H_2	3206697	1089617	0.3398	RNF2-T6
FrCas9_V1103H_3	4345518	1758090	0.4046	RNF2-T6
FrCas9_V1103A_1	3356509	1158359	0.3451	RNF2-T6
FrCas9_V1103A_2	3531102	1286961	0.3645	RNF2-T6
FrCas9_V1103A_3	2688466	998845	0.3715	RNF2-T6
FrCas9_V1103G_1	3796056	1378666	0.3632	RNF2-T6
FrCas9_V1103G_2	3975941	1358870	0.3418	RNF2-T6
FrCas9_V1103G_3	5234606	2223043	0.4247	RNF2-T6
FrCas9_V1103I_1	3991990	1725381	0.4322	RNF2-T6
FrCas9_V1103I_2	3918829	1529665	0.3903	RNF2-T6
FrCas9_V1103I_3	4773951	2351115	0.4925	RNF2-T6
FrCas9_V1103L_1	3817208	1692098	0.4433	RNF2-T6
FrCas9_V1103L_2	4432633	2051378	0.4628	RNF2-T6
FrCas9_V1103L_3	5377477	2897797	0.5389	RNF2-T6
FrCas9_V1103M_1	4519575	2330152	0.5156	RNF2-T6
FrCas9_V1103M_2	4879986	2302988	0.4719	RNF2-T6
FrCas9_V1103M_3	4327711	2358012	0.5449	RNF2-T6
FrCas9_V1103K_1	3418623	1694706	0.4957	RNF2-T6
FrCas9_V1103K_2	3470485	1859264	0.5357	RNF2-T6
FrCas9_V1103K_3	3387715	1773296	0.5234	RNF2-T6
FrCas9_V1103R_1	3335564	1474042	0.4419	RNF2-T6
FrCas9_V1103R_2	3125985	1316947	0.4213	RNF2-T6
FrCas9_V1103R_3	4120441	2006544	0.487	RNF2-T6
FrCas9_V1103D_1	4915217	1210399	0.2463	RNF2-T6
FrCas9_V1103D_2	5109648	1179402	0.2308	RNF2-T6
FrCas9_V1103D_3	1032833	224272	0.2171	RNF2-T6
FrCas9_V1103E_1	4678901	1579360	0.3375	RNF2-T6
FrCas9_V1103E_2	4572119	1257002	0.2749	RNF2-T6
FrCas9_V1103E_3	3765348	1416234	0.3761	RNF2-T6
FrCas9_V1103C_1	3684731	1561428	0.4238	RNF2-T6
FrCas9_V1103C_2	3247663	1420988	0.4375	RNF2-T6
FrCas9_V1103C_3	4406733	2803781	0.6362	RNF2-T6
FrCas9_V1103S_1	416153	196006	0.471	RNF2-T6
FrCas9_V1103S_2	357710	106096	0.2966	RNF2-T6
FrCas9_V1103S_3	1901224	677213	0.3562	RNF2-T6
FrCas9_V1103T_1	4798963	2120321	0.4418	RNF2-T6
FrCas9_V1103T_2	4366697	1910823	0.4376	RNF2-T6
FrCas9_V1103T_3	4797303	2428573	0.5062	RNF2-T6
FrCas9_V1103N_1	4402220	2413736	0.5483	RNF2-T6
FrCas9_V1103N_2	4901195	2940946	0.6	RNF2-T6
FrCas9_V1103N_3	4881176	2974840	0.6095	RNF2-T6
FrCas9_V1103Q_1	590981	326577	0.5526	RNF2-T6
FrCas9_V1103Q_2	552180	287907	0.5214	RNF2-T6
FrCas9_V1103Q_3	896121	460546	0.5139	RNF2-T6
FrCas9_WT_1	2047155	1075555	0.5254	HEK293 SITE x2
FrCas9_WT_2	2016277	1070577	0.531	HEK293 SITE x2
FrCas9_WT_3	2250424	1291004	0.5737	HEK293 SITE x2
FrCas9_V1103P_2	164191	53513	0.3259	HEK293 SITE x2
FrCas9_V1103P_3	2500997	515176	0.206	HEK293 SITE x2
FrCas9_V1103F_1	7303119	2955251	0.4047	HEK293 SITE x2
FrCas9_V1103F_2	6302493	2925148	0.4641	HEK293 SITE x2
FrCas9_V1103F_3	2195775	864450	0.3937	HEK293 SITE x2
FrCas9_V1103Y_1	6937353	2695050	0.3885	HEK293 SITE x2
FrCas9_V1103Y_2	5999716	2338230	0.3897	HEK293 SITE x2
FrCas9_V1103Y_3	603588	205657	0.3407	HEK293 SITE x2
FrCas9_V1103W_1	2460596	769221	0.3126	HEK293 SITE x2
FrCas9_V1103W_2	2910930	925794	0.318	HEK293 SITE x2
FrCas9_V1103W_3	2687163	920760	0.3427	HEK293 SITE x2
FrCas9_V1103H_1	2331723	949547	0.4072	HEK293 SITE x2
FrCas9_V1103H_2	2255481	971838	0.4309	HEK293 SITE x2
FrCas9_V1103H_3	2775319	1271537	0.4582	HEK293 SITE x2
FrCas9_V1103A_1	2341651	1098643	0.4692	HEK293 SITE x2
FrCas9_V1103A_2	2782992	1337755	0.4807	HEK293 SITE x2
FrCas9_V1103A_3	2127648	1132994	0.5325	HEK293 SITE x2
FrCas9_V1103G_1	2499116	798969	0.3197	HEK293 SITE x2
FrCas9_V1103G_2	2423138	782309	0.3228	HEK293 SITE x2
FrCas9_V1103G_3	2529019	843500	0.3335	HEK293 SITE x2
FrCas9_V1103I_1	2561553	1321766	0.516	HEK293 SITE x2
FrCas9_V1103I_2	3156384	1722498	0.5457	HEK293 SITE x2
FrCas9_V1103I_3	2478539	1376074	0.5552	HEK293 SITE x2
FrCas9_V1103L_1	2370435	1248724	0.5268	HEK293 SITE x2
FrCas9_V1103L_2	2192555	1099728	0.5016	HEK293 SITE x2
FrCas9_V1103L_3	2673466	1632110	0.6105	HEK293 SITE x2
FrCas9_V1103M_1	3443973	1994986	0.5793	HEK293 SITE x2
FrCas9_V1103M_2	2191837	978248	0.4463	HEK293 SITE x2
FrCas9_V1103M_3	2070243	1138721	0.55	HEK293 SITE x2
FrCas9_V1103D_1	2563925	856521	0.3341	HEK293 SITE x2
FrCas9_V1103D_2	2225304	794896	0.3572	HEK293 SITE x2
FrCas9_V1103D_3	2569306	960208	0.3737	HEK293 SITE x2
FrCas9_V1103E_1	2402193	1012244	0.4214	HEK293 SITE x2
FrCas9_V1103E_2	2689737	1164719	0.433	HEK293 SITE x2
FrCas9_V1103E_3	2606082	1066433	0.4092	HEK293 SITE x2
FrCas9_V1103K_1	2555552	1670999	0.6539	HEK293 SITE x2
FrCas9_V1103K_2	2522277	1646740	0.6529	HEK293 SITE x2
FrCas9_V1103K_3	2279773	1165356	0.5112	HEK293 SITE x2
FrCas9_V1103R_1	2387833	1435574	0.6012	HEK293 SITE x2
FrCas9_V1103R_2	2725695	1738556	0.6378	HEK293 SITE x2
FrCas9_V1103R_3	2130074	1102595	0.5176	HEK293 SITE x2
FrCas9_V1103C_1	2480987	1448196	0.5837	HEK293 SITE x2
FrCas9_V1103C_2	2497026	1568242	0.628	HEK293 SITE x2
FrCas9_V1103C_3	2855480	1819272	0.6371	HEK293 SITE x2
FrCas9_V1103S_1	2586786	1447741	0.5597	HEK293 SITE x2
FrCas9_V1103S_2	2643683	1439417	0.5445	HEK293 SITE x2
FrCas9_V1103S_3	3158611	1977607	0.6261	HEK293 SITE x2
FrCas9_V1103T_1	3128238	1639129	0.524	HEK293 SITE x2
FrCas9_V1103T_2	2656760	1381765	0.5201	HEK293 SITE x2
FrCas9_V1103T_3	3507119	2084811	0.5945	HEK293 SITE x2
FrCas9_V1103N_1	2734833	1695485	0.62	HEK293 SITE x2
FrCas9_V1103N_2	3095019	1869217	0.6039	HEK293 SITE x2
FrCas9_V1103N_3	2877343	1826837	0.6349	HEK293 SITE x2
FrCas9_V1103Q_1	1284955	825440	0.6469	HEK293 SITE x2
FrCas9_V1103Q_2	3009665	1890276	0.6281	HEK293 SITE x2
FrCas9_V1103Q_3	3443973	1994986	0.5761	HEK293 SITE x2
FrCas9_WT_1	2874253	665111	0.2314	GRIN2B-T3
FrCas9_WT_2	2889462	1125833	0.3896	GRIN2B-T3
FrCas9_WT_3	3736375	1550431	0.3873	GRIN2B-T3
FrCas9_V1103P_1	4377688	703572	0.1607	GRIN2B-T3
FrCas9_V1103P_2	4840402	817735	0.1689	GRIN2B-T3
FrCas9_V1103P_3	4778530	797711	0.1669	GRIN2B-T3
FrCas9_V1103F_1	3916472	106044	0.0271	GRIN2B-T3
FrCas9_V1103F_2	3790492	97168	0.0256	GRIN2B-T3
FrCas9_V1103F_3	4120758	111303	0.027	GRIN2B-T3
FrCas9_V1103Y_1	4465280	853660	0.1912	GRIN2B-T3
FrCas9_V1103Y_2	4147618	828526	0.1998	GRIN2B-T3
FrCas9_V1103Y_3	4043569	808217	0.1999	GRIN2B-T3
FrCas9_V1103W_1	11310451	1491841	0.1319	GRIN2B-T3
FrCas9_V1103W_2	12510261	1655964	0.1324	GRIN2B-T3
FrCas9_V1103W_3	11148542	1367595	0.1227	GRIN2B-T3
FrCas9_V1103H_1	11680515	2712425	0.2322	GRIN2B-T3
FrCas9_V1103H_2	10479336	2521128	0.2406	GRIN2B-T3
FrCas9_V1103H_3	11916421	2912682	0.2444	GRIN2B-T3
FrCas9_V1103A_1	10693136	2980517	0.2787	GRIN2B-T3
FrCas9_V1103A_2	9436961	2649527	0.2808	GRIN2B-T3
FrCas9_V1103A_3	7865422	2197729	0.2794	GRIN2B-T3
FrCas9_V1103G_1	9627671	2086959	0.2168	GRIN2B-T3
FrCas9_V1103G_2	10879374	2684873	0.2468	GRIN2B-T3
FrCas9_V1103G_3	11879839	2685138	0.226	GRIN2B-T3
FrCas9_V1103I_1	2073156	609245	0.2939	GRIN2B-T3
FrCas9_V1103I_2	2457488	762887	0.3104	GRIN2B-T3
FrCas9_V1103I_3	2132321	632761	0.2967	GRIN2B-T3
FrCas9_V1103L_1	8273062	2652603	0.3206	GRIN2B-T3
FrCas9_V1103L_2	9533871	3300732	0.3462	GRIN2B-T3
FrCas9_V1103L_3	10681599	3949649	0.3698	GRIN2B-T3
FrCas9_V1103L_1	8273062	2652603	0.3206	GRIN2B-T3
FrCas9_V1103L_2	9533871	3300732	0.3462	GRIN2B-T3
FrCas9_V1103L_3	10681599	3949649	0.3698	GRIN2B-T3
FrCas9_V1103M_1	10959163	4510393	0.4116	GRIN2B-T3
FrCas9_V1103M_2	11059127	4472818	0.4044	GRIN2B-T3
FrCas9_V1103M_3	8491032	3033432	0.3573	GRIN2B-T3
FrCas9_V1103D_1	8493240	695501	0.0819	GRIN2B-T3
FrCas9_V1103D_2	7780728	662776	0.0852	GRIN2B-T3
FrCas9_V1103D_3	7444152	661828	0.0889	GRIN2B-T3
FrCas9_V1103E_1	4689211	701460	0.1496	GRIN2B-T3
FrCas9_V1103E_2	5142116	620818	0.1207	GRIN2B-T3
FrCas9_V1103E_3	4202635	610845	0.1453	GRIN2B-T3
FrCas9_V1103K_1	4155251	1277061	0.3073	GRIN2B-T3
FrCas9_V1103K_2	3947176	1253125	0.3175	GRIN2B-T3
FrCas9_V1103K_3	4396104	1524276	0.3467	GRIN2B-T3
FrCas9_V1103R_1	4341939	1592915	0.3669	GRIN2B-T3
FrCas9_V1103R_2	5269717	2244551	0.4259	GRIN2B-T3
FrCas9_V1103R_3	4396862	1635628	0.372	GRIN2B-T3
FrCas9_V1103C_1	4133936	1327594	0.3211	GRIN2B-T3
FrCas9_V1103C_2	4504778	1504939	0.3341	GRIN2B-T3
FrCas9_V1103C_3	5473070	1820702	0.3327	GRIN2B-T3
FrCas9_V1103S_1	4228803	1317528	0.3116	GRIN2B-T3
FrCas9_V1103S_3	4552332	1094487	0.2404	GRIN2B-T3
FrCas9_V1103S_4	4854875	1195153	0.2462	GRIN2B-T3
FrCas9_V1103T_1	4897610	1563454	0.3192	GRIN2B-T3
FrCas9_V1103T_2	4302789	1516989	0.3526	GRIN2B-T3
FrCas9_V1103T_3	5304908	1670177	0.3148	GRIN2B-T3
FrCas9_V1103N_1	5702532	2027658	0.3556	GRIN2B-T3
FrCas9_V1103N_2	4853294	1794170	0.3697	GRIN2B-T3
FrCas9_V1103N_3	5526823	2066370	0.3739	GRIN2B-T3
FrCas9_V1103Q_1	3023871	1085766	0.3591	GRIN2B-T3
FrCas9_V1103Q_2	2185014	760112	0.3479	GRIN2B-T3
FrCas9_V1103Q_3	1486456	610824	0.4109	GRIN2B-T3
